# Supplementary material for: Astragaloside IV Improves Cognitive Impairment in Alzheimer’s Mice by Alleviating Neuron PANoptosis
Source: Int J Mol Sci. 2026 Apr 14;27(8):3508. doi: 10.3390/ijms27083508 (PMC13116472; doi:10.3390/ijms27083508)
Supplement: Supplementary file 1 [file ijms-27-03508-s001.zip]

Archive with 1 entries (1 files):
- ijms-4214884-supplementary.pdf
